# Supplementary material for: The Impact of the Timing of Health-Related Quality of Life Assessments on the Actual Results in Glioma Patients: A Randomized Prospective Study
Source: Cancers (Basel). 2020 Aug 5;12(8):2172. doi: 10.3390/cancers12082172 (PMC7465107; doi:10.3390/cancers12082172)
Supplement: Supplementary file 1 [file cancers-12-02172-s001.zip]

Archive with 1 entries (1 files):
- cancers-871259-supplementary.docx
